# Supplementary material for: Electroacupuncture ameliorates embryo implantation dysfunction in mice via miR-30c-5p
Source: Front Endocrinol (Lausanne). 2026 Jun 2;17:1847688. doi: 10.3389/fendo.2026.1847688 (PMC13268930; doi:10.3389/fendo.2026.1847688)
Supplement: Supplementary file 2 [file DataSheet1.zip]

Archive with 20 entries (15 files):
- ACTIN/
- ACTIN/ACTIN 1.tiff
- ACTIN/ACTIN 2.tiff
- ACTIN/ACTIN 3.tiff
- FAK/
- FAK/FAK 1.tiff
- FAK/FAK 2.tiff
- FAK/FAK 3.tiff
- JNK/
- JNK/JNK 1.tiff
- JNK/JNK 2.tiff
- JNK/JNK 3.tiff
- P-FAK/
- P-FAK/P-FAK 1.tiff
- P-FAK/P-FAK 2.tiff
- P-FAK/P-FAK 3.tiff
- P-JNK/
- P-JNK/P-JNK 1.tiff
- P-JNK/P-JNK 2.tiff
- P-JNK/P-JNK 3.tiff
